# Supplementary material for: The mutation of Trp64Arg in β3-adrenoreceptor-encoding gene is significantly associated with increased hypertension risk and elevated blood pressure: a meta-analysis
Source: Oncotarget. 2017 Mar 29;8(28):46480–90. doi: 10.18632/oncotarget.16666 (PMC5542283; doi:10.18632/oncotarget.16666)
Supplement: Supplementary file 2 [file oncotarget-08-46480-s002.xlsx]

## Sheet: Sheet1
Table 1. The baseline characteristics of all association studies for hypertension risk
First author	Year	Ethnicity	Design	BP cutoff	Source	Matched	Genotyping	Sample size		Age (years)		Males
								Cases	Controls	Cases	Controls	Cases	Controls
Ikegami	1996	Japanese	Retrospective	140/90	Hospital	n.a.	RFLP	126	97	n.a.	n.a.	n.a.	n.a.
Fujisawa	1997	Japanese	Retrospective	160/95	Hospital	NO	RFLP	101	73	57.7	46.2	0.475	0.712
Baba	1998	Japanese	Retrospective	140/90	Hospital	YES	RFLP	37	46	57	55	0.568	0.565
Tonolo	1999	Caucasian	Retrospective	160/95	Hospital	YES	RFLP	213	281	62	61	0.46	0.374
Ringel (Men)	2000	Caucasian	Retrospective	n.a.	Hospital	NO	RFLP	86	122	61.6	57.8	1	1
Ringel (Women)	2000	Caucasian	Retrospective	n.a.	Hospital	NO	RFLP	115	94	64.4	59.8	0	0
Filigheddu	2004	Caucasian	Retrospective	140/90	Hospital	NO	RFLP	526	192	48.2	66	0.58	0.469
Masuo	2005	Japanese	Nested	140/90	Population	n.a.	TaqMan	41	117	n.a.	n.a.	n.a.	n.a.
Nagano	2005	Japanese	Retrospective	140/90	Hospital	n.a.	RFLP	23	66	n.a.	n.a.	0.551	0.551
Kawaguchi	2006	Japanese	Nested	140/90	Population	n.a.	TaqMan	27	28	n.a.	n.a.	n.a.	n.a.
Hui (Men)	2007	Chinese	Retrospective	160/100	Hospital	YES	TaqMan	170	182	51	52	1	1
Hui (Women)	2007	Chinese	Retrospective	160/100	Hospital	YES	TaqMan	91	89	51.1	50.4	0	0
Mo (Obese)	2007	Chinese	Retrospective	140/90	Hospital	YES	RFLP	149	149	57.4	57.8	0.597	0.456
Mo (Non-obese)	2007	Chinese	Retrospective	140/90	Hospital	YES	RFLP	139	149	58.1	57.8	0.576	0.456
Ruixing (Men)	2008	Chinese	Retrospective	140/90	Population	NO	RFLP	287	547	51.2	43.4	1	1
Ruixing (Women)	2008	Chinese	Retrospective	140/90	Population	NO	RFLP	159	676	55.2	43.8	0	0
Mirrakhimov	2011	Kyrgyz	Retrospective	n.a.	Population	n.a.	RFLP	87	126	50.7	50.7	0.681	0.681
Chou (Normal)	2012	Chinese	Nested	130/85	Population	n.a.	TaqMan	22	242	n.a.	n.a.	n.a.	n.a.
Chou (Obesity)	2012	Chinese	Nested	130/85	Population	n.a.	TaqMan	110	129	n.a.	n.a.	n.a.	n.a.
Wang	2014	Chinese	Retrospective	140/90	Hospital	YES	TaqMan	1090	700	51.9	51.8	0.606	0.597
Grygiel-Gorniak	2015	Caucasian	Retrospective	140/90	Population	NO	TaqMan	151	120	59.9	58.6	0	0
(Continued)
BMI (kg/m2)		SBP (mmHg)		DBP (mmHg)		Glucose (mmol/L)		TG(mmol/L)		TC (mmol/L)		HDLC (mmol/L)		LDLC (mmol/L)
Cases	Controls	Cases	Controls	Cases	Controls	Cases	Controls	Cases	Controls	Cases	Controls	Cases	Controls	Cases	Controls
n.a.	n.a.	n.a.	n.a.	n.a.	n.a.	n.a.	n.a.	n.a.	n.a.	n.a.	n.a.	n.a.	n.a.	n.a.	n.a.
24.1	22.2	155	122	92	76	n.a.	n.a.	n.a.	n.a.	5.27	5.25	n.a.	n.a.	n.a.	n.a.
23.2	22.6	n.a.	n.a.	n.a.	n.a.	n.a.	n.a.	n.a.	n.a.	n.a.	n.a.	n.a.	n.a.	n.a.	n.a.
30.1	26.7	n.a.	n.a.	n.a.	n.a.	n.a.	n.a.	1.49	1.48	5.9	5.8	1.4	1.5	3.7	3.6
27.4	27.2	n.a.	n.a.	n.a.	n.a.	n.a.	n.a.	n.a.	n.a.	n.a.	n.a.	n.a.	n.a.	n.a.	n.a.
29	27.3	n.a.	n.a.	n.a.	n.a.	n.a.	n.a.	n.a.	n.a.	n.a.	n.a.	n.a.	n.a.	n.a.	n.a.
26.9	25.7	157	129	104	80	n.a.	n.a.	n.a.	n.a.	n.a.	n.a.	n.a.	n.a.	n.a.	n.a.
n.a.	n.a.	n.a.	n.a.	n.a.	n.a.	n.a.	n.a.	n.a.	n.a.	n.a.	n.a.	n.a.	n.a.	n.a.	n.a.
n.a.	n.a.	n.a.	n.a.	n.a.	n.a.	n.a.	n.a.	n.a.	n.a.	n.a.	n.a.	n.a.	n.a.	n.a.	n.a.
n.a.	n.a.	n.a.	n.a.	n.a.	n.a.	n.a.	n.a.	n.a.	n.a.	n.a.	n.a.	n.a.	n.a.	n.a.	n.a.
24.4	22.8	171.7	113.2	105.4	70.5	n.a.	n.a.	n.a.	n.a.	5.3	5.09	1.44	1.39	n.a.	n.a.
24.4	22.5	177.1	112.1	70.5	68.2	n.a.	n.a.	n.a.	n.a.	5.7	5.45	1.64	1.58	n.a.	n.a.
27.3	20.2	141.9	108.5	83.4	72.1	5.3	5.28	1.87	1.22	n.a.	n.a.	1.09	1.16	3.19	2.98
21.7	20.2	141.2	108.5	82.4	72.1	5.31	5.28	1.28	1.22	n.a.	n.a.	1.17	1.16	3.01	2.98
22.2	20.9	146.4	119.3	89.8	75.3	n.a.	n.a.	n.a.	n.a.	n.a.	n.a.	n.a.	n.a.	n.a.	n.a.
20.1	21.2	149.4	115.7	84.3	72.1	n.a.	n.a.	n.a.	n.a.	n.a.	n.a.	n.a.	n.a.	n.a.	n.a.
n.a.	n.a.	n.a.	n.a.	n.a.	n.a.	n.a.	n.a.	n.a.	n.a.	n.a.	n.a.	n.a.	n.a.	n.a.	n.a.
n.a.	n.a.	n.a.	n.a.	n.a.	n.a.	n.a.	n.a.	n.a.	n.a.	n.a.	n.a.	n.a.	n.a.	n.a.	n.a.
n.a.	n.a.	n.a.	n.a.	n.a.	n.a.	n.a.	n.a.	n.a.	n.a.	n.a.	n.a.	n.a.	n.a.	n.a.	n.a.
26.5	24.8	141.77	115.66	90.85	75.62	5.43	5.17	2.09	1.43	n.a.	n.a.	1.16	1.4	3.42	3.48
29.9	28.9	157.29	121.02	96.37	77.42	5.46	5.24	1.4	1.23	6.09	5.83	1.66	1.65	3.78	3.61
Abbreviations: BP, blood pressure, n.a., not available; RFLP, restriction fragment length polymorphism; BMI, body mass index; SBP, systolic blood pressure; DBP, diastolic blood pressure; TG, triglycerides; TC, total cholesterol; HDLC, high-density lipoprotein cholesterol; LDLC, low-density lipoprotein cholesterol.
